# Supplementary material for: Novel Insights on Extracellular Electron Transfer Networks in the Desulfovibrionaceae Family: Unveiling the Potential Significance of Horizontal Gene Transfer
Source: Microorganisms. 2024 Aug 29;12(9):1796. doi: 10.3390/microorganisms12091796 (PMC11434368; doi:10.3390/microorganisms12091796)
Supplement: Supplementary file 1 [file microorganisms-12-01796-s001.zip]

Archive with 2 entries (2 files):
- Figures.zip
- Tables.zip
